# Supplementary material for: Gut Microbial Diversity Assessment of Indian Type-2-Diabetics Reveals Alterations in Eubacteria, Archaea, and Eukaryotes
Source: Front Microbiol. 2017 Feb 14;8:214. doi: 10.3389/fmicb.2017.00214 (PMC5306211; doi:10.3389/fmicb.2017.00214)
Supplement: Supplementary file 2 [file DataSheet1.XLS]

## Sheet: Supplementary Table 1
Supplementary Table 2: Showing top 20 negative correlation of OTUs with fasting glucose
OTU ID	OTU Taxonomy	Pearson Coefficient
196729	Bacteria|Bacteroidetes|Bacteroidia|Bacteroidales|Prevotellaceae|Prevotella|copri	-0.344216
176967	Bacteria|Firmicutes|Clostridia|Clostridiales|Lachnospiraceae	-0.308719
198757	Bacteria|Firmicutes|Clostridia|Clostridiales|Lachnospiraceae	-0.300486
185411	Bacteria|Firmicutes|Clostridia|Clostridiales|Lachnospiraceae	-0.295817
330359	Bacteria|Firmicutes|Clostridia|Clostridiales|Lachnospiraceae	-0.294021
4295618	Bacteria|Bacteroidetes|Bacteroidia|Bacteroidales|Prevotellaceae|Prevotella|copri	-0.291906
185652	Bacteria|Firmicutes|Clostridia|Clostridiales|Lachnospiraceae	-0.290787
293717	Bacteria|Bacteroidetes|Bacteroidia|Bacteroidales|Prevotellaceae|Prevotella	-0.290593
42492	Bacteria|Firmicutes|Clostridia|Clostridiales|Lachnospiraceae	-0.290228
198786	Bacteria|Bacteroidetes|Bacteroidia|Bacteroidales|Prevotellaceae|Prevotella|copri	-0.286347
denovo10307	Bacteria|Bacteroidetes|Bacteroidia|Bacteroidales|Prevotellaceae|Prevotella	-0.285012
527941	Bacteria|Bacteroidetes|Bacteroidia|Bacteroidales|Prevotellaceae|Prevotella|copri	-0.284653
577027	Bacteria|Bacteroidetes|Bacteroidia|Bacteroidales|Prevotellaceae|Prevotella	-0.283096
denovo2012	Bacteria|Firmicutes|Clostridia|Clostridiales|Lachnospiraceae	-0.281986
298856	Bacteria|Firmicutes|Clostridia|Clostridiales|Lachnospiraceae	-0.281773
189754	Bacteria|Firmicutes|Clostridia|Clostridiales|Lachnospiraceae	-0.279849
178860	Bacteria|Bacteroidetes|Bacteroidia|Bacteroidales|Prevotellaceae|Prevotella|copri	-0.276752
denovo4061	Bacteria|Bacteroidetes|Bacteroidia|Bacteroidales|Prevotellaceae|Prevotella	-0.276518
180825	Bacteria|Bacteroidetes|Bacteroidia|Bacteroidales|Prevotellaceae|Prevotella|copri	-0.275954
207390	Bacteria|Firmicutes|Clostridia|Clostridiales|Lachnospiraceae	-0.274688
