# Supplementary material for: Gut Microbial Diversity Assessment of Indian Type-2-Diabetics Reveals Alterations in Eubacteria, Archaea, and Eukaryotes
Source: Front Microbiol. 2017 Feb 14;8:214. doi: 10.3389/fmicb.2017.00214 (PMC5306211; doi:10.3389/fmicb.2017.00214)
Supplement: Supplementary file 3 [file DataSheet2.XLSX]

## Sheet: Sheet1
Supplementary Table 3: Summary of PERMANOVA Test
	Df	SumsOfSqs	MeanSqs	F.Model	R2	Pr(>F)
All samples
Cholesterol	1	0.4431	0.44306	1.2405	0.02571	0.21
Residuals	47	16.7872	0.35717	0.97429
Total	48	17.2303	1
OGTT	30	10.8456	0.36152	1.0192	0.62945	0.39
Residuals	18	6.3847	0.35471	0.37055
Total	48	17.2303	1
Fasting_glucose	1	0.5218	0.52175	1.4676	0.03028	0.1
Residuals	47	16.7085	0.3555	0.96972
Total	48	17.2303	1
PP_Glucose	16	5.6204	0.35127	0.96821	0.32619	0.77
Residuals	32	11.6099	0.36281	0.67381
Total	48	17.2303	1
HDL	1	0.5699	0.56988	1.6077	0.03307	0.03*
Residuals	47	16.6604	0.35448	0.96693
Total	48	17.2303	1
Triglyceride	1	0.6519	0.6519	1.8481	0.03783	0.05*
Residuals	47	16.5784	0.35273	0.96217
Total	48	17.2303	1
BMI	1	0.329	0.32903	0.915	0.0191	0.58
Residuals	47	16.901	0.3596	0.9809
Total	48	17.23	1
FINS	47	16.8131	0.35773	0.85759	0.97579	0.68
Residuals	1	0.4171	0.41713	0.02421
Total	48	17.2303	1
HINS120	31	11.0869	0.35764	0.98967	0.64345	0.49
Residuals	17	6.1434	0.36137	0.35655
Total	48	17.2303	1
Waist_Hip_ratio	1	0.7799	0.77991	2.2283	0.04526	0.02*
Residuals	47	16.4504	0.35001	0.95474
Total	48	17.2303	1
BP_Systolic	34	12.2218	0.35947	1.0048	0.70932	0.36
Residuals	14	5.0085	0.35775	0.29068
Total	48	17.2303	1
BP_Diastolic	34	12.7396	0.37469	1.1681	0.73937	0.07$
Residuals	14	4.4907	0.32076	0.26063
Total	48	17.2303	1
Fat_per	1	0.3455	0.34547	0.96165	0.02005	0.57
Residuals	47	16.8848	0.35925	0.97995
Total	48	17.2303	1
Disease state	2	1.0001	0.50004	1.4172	0.05804	0.04*
Residuals	46	16.2302	0.35283	0.94196
Total	48	17.2303	1
Known-DMs Subjects
Cholesterol	1	0.3097	0.30969	0.82887	0.0559	0.77
Residuals	14	5.2308	0.37363	0.9441
Total	15	5.5405	1
Fasting_glucose	1	0.25	0.25001	0.66158	0.04512	0.97
Residuals	14	5.2905	0.37789	0.95488
Total	15	5.5405	1
PP_Glucose	1	0.4398	0.4398	1.2071	0.07938	0.23
Residuals	14	5.1007	0.36433	0.92062
Total	15	5.5405	1
HDL	1	0.6528	0.65279	1.9818	0.124	0.01*
Residuals	14	4.6115	0.32939	0.876
Total	15	5.2643	1
Triglyceride	1	0.4984	0.49837	1.464	0.09467	0.09$
Residuals	14	4.7659	0.34042	0.90533
Total	15	5.2643	1
BMI	1	0.4009	0.40092	1.1541	0.07616	0.29
Residuals	14	4.8633	0.34738	0.92384
Total	15	5.2643	1
FINS	1	0.4764	0.47636	1.3929	0.09049	0.08$
Residuals	14	4.7879	0.34199	0.90951
Total	15	5.2643	1
Waist_Hip_ratio	1	0.2749	0.27487	0.77128	0.05221	0.8032
Residuals	14	4.9894	0.35639	0.94779
Total	15	5.2643	1
BP_Diastolic	1	0.1784	0.17843	0.49117	0.03389	0.995
Residuals	14	5.0858	0.36327	0.96611
Total	15	5.2643	1
BP_Systolic	1	0.2002	0.20017	0.55338	0.03802	0.988
Residuals	14	5.0641	0.36172	0.96198
Total	15	5.2643	1
Fat_per	1	0.2699	0.26985	0.75644	0.05126	0.8082
Residuals	14	4.9944	0.35674	0.94874
Total	15	5.2643	1
New-DMs Subjects
Cholesterol	1	0.2971	0.29712	0.77133	0.0604	0.75
Residuals	12	4.6225	0.38521	0.9396
Total	13	4.9196	1
OGTT	1	0.5541	0.55407	1.523	0.11262	0.05*
Residuals	12	4.3656	0.3638	0.88738
Total	13	4.9196	1
Fasting_glucose	1	0.4007	0.40071	1.0641	0.08145	0.37
Residuals	12	4.5189	0.37658	0.91855
Total	13	4.9196	1
HDL	1	0.368	0.368	0.97021	0.0748	0.51
Residuals	12	4.5516	0.3793	0.9252
Total	13	4.9196	1
Triglyceride	1	0.3299	0.32987	0.86244	0.06705	0.73
Residuals	12	4.5898	0.38248	0.93295
Total	13	4.9196	1
BMI	1	0.295	0.29497	0.76538	0.05996	0.76
Residuals	12	4.6247	0.38539	0.94004
Total	13	4.9196	1
FINS	13	4.9196	0	0	1	1
Residuals	0	0	Inf	0
Total	13	4.9196	1
HINS120	13	4.9196	0	0	1	1
Residuals	0	0	Inf	0
Total	13	4.9196	1
Waist_Hip_ratio	1	0.5707	0.57066	1.5746	0.116	0.08$
Residuals	12	4.349	0.36241	0.884
Total	13	4.9196	1
BP_Diastolic	1	0.3951	0.3951	1.0479	0.08031	0.53
Residuals	12	4.5245	0.37704	0.91969
Total	13	4.9196	1
BP_Systolic	1	0.3442	0.34415	0.9026	0.06996	0.63
Residuals	12	4.5755	0.38129	0.93004
Total	13	4.9196	1
Fat_per	1	0.3829	0.38294	1.0129	0.07784	0.39
Residuals	12	4.5367	0.37806	0.92216
Total	13	4.9196	1
NGTs Subjects
Cholesterol	1	0.4923	0.4923	1.5069	0.08142	0.11
Residuals	17	5.554	0.32671	0.91858
Total	18	6.0463	1
OGTT	1	0.3652	0.36519	1.0928	0.0604	0.32
Residuals	17	5.6811	0.33418	0.9396
Total	18	6.0463	1
Fasting_glucose	1	0.3273	0.32725	0.97276	0.05412	0.43
Residuals	17	5.719	0.33641	0.94588
Total	18	6.0463	1
HDL	1	0.3145	0.31445	0.93263	0.05201	0.5
Residuals	17	5.7318	0.33717	0.94799
Total	18	6.0463	1
Triglyceride	1	0.4211	0.42108	1.2725	0.06964	0.13
Residuals	17	5.6252	0.33089	0.93036
Total	18	6.0463	1
BMI	1	0.3878	0.38777	1.165	0.06413	0.25
Residuals	17	5.6585	0.33285	0.93587
Total	18	6.0463	1
FINS	18	6.0463	0	0	1	1
Residuals	0	0	Inf	0
Total	18	6.0463	1
HINS120	18	6.0463	0	0	1	1
Residuals	0	0	Inf	0
Total	18	6.0463	1
Waist_Hip_ratio	1	0.41	0.40998	1.2366	0.06781	0.15
Residuals	17	5.6363	0.33155	0.93219
Total	18	6.0463	1
BP_Diastolic	1	0.356	0.356	1.0636	0.05888	0.31
Residuals	17	5.6903	0.33472	0.94112
Total	18	6.0463	1
BP_Systolic	1	0.3747	0.37465	1.123	0.06196	0.33
Residuals	17	5.6716	0.33363	0.93804
Total	18	6.0463	1
Fat_per	1	0.3631	0.36312	1.0862	0.06006	0.33
Residuals	17	5.6832	0.3343	0.93994
Total	18	6.0463	1
$: p value less than 0.1
*: p value less than 0.05
