# Supplementary material for: Gut Microbial Diversity Assessment of Indian Type-2-Diabetics Reveals Alterations in Eubacteria, Archaea, and Eukaryotes
Source: Front Microbiol. 2017 Feb 14;8:214. doi: 10.3389/fmicb.2017.00214 (PMC5306211; doi:10.3389/fmicb.2017.00214)
Supplement: Supplementary file 4 [file DataSheet3.XLS]

## Sheet: Sheet1
Supplementary Table 4: Summary of number of edges observed among three groups.
Edges	Number of Edges	Positive Interaction (%)	Negative Interaction (%)
Within group
Healthy	54	25 (46.3)	29 (53.7)
Newly Diagnosed	63	26 (41.3)	37 (58.7)
Know Diabetic	57	29 (50.9)	28 (49.1)
Between group
Healthy-Newly Diagnosed	0 (0)	0 (0)	0 (0)
Healthy-Known Diabetic	0 (0)	0 (0)	0 (0)
Newly Diagnosed-Known Diabetic	0 (0)	0 (0)	0 (0)
Total	174	80 (46)	94 (54)
